# Supplementary material for: ZIF67-ZIF8@MFC-Derived Co-Zn/NC Interconnected Frameworks Combined with Perfluorosulfonic Acid Polymer as a Highly Efficient and Stable Composite Electrocatalyst for Oxygen Reduction Reactions
Source: Polymers (Basel). 2024 Feb 12;16(4):505. doi: 10.3390/polym16040505 (PMC10893250; doi:10.3390/polym16040505)
Supplement: Supplementary file 1 [file polymers-16-00505-s001.zip]

Archive with 1 entries (1 files):
- polymers-2856118-supplementary.pdf
